# Supplementary material for: Remotely Administered Walking Tests for Assessing Functional Capacity in Patients with Chronic Pulmonary Diseases or Heart Failure: A Systematic Review of Agreement, Reliability, Feasibility and Clinical Utility
Source: Healthcare (Basel). 2026 Feb 25;14(5):576. doi: 10.3390/healthcare14050576 (PMC12984982; doi:10.3390/healthcare14050576)
Supplement: Supplementary file 1 [file healthcare-14-00576-s001.zip]

Archive with 1 entries (1 files):
- healthcare-4115366-supplementary.pdf
